# Supplementary material for: Two new glassfrogs (Centrolenidae: Hyalinobatrachium) from Ecuador, with comments on the endangered biodiversity of the Andes
Source: PeerJ. 2022 Mar 18;10:e13109. doi: 10.7717/peerj.13109 (PMC8935995; doi:10.7717/peerj.13109)
Supplement: Supplemental Information 3 — Mitochondrial (16S) sequences will be accessioned in GenBank upon acceptance of this manuscript. The file is in FASTA format. [file peerj-10-13109-s003.fas]

>Hyalinobatrachium_aureoguttatum_ZSFQ_1532_16S
aacaaatctcaacaccacatatgaacccttaaacaatattgagtaattct
atacaactatagaagattttatgttaaaactagtaacaagaggaagaacc
tctcatacaatgcaaatttaaatcagacaggacaccccactgataattaa
cacccatgaacaaaaagtagcaaccaaacaagaaaactctactaaaccat
gcgttaacctaacaccagagcattccaagaaagattaaaagaaaaagaag
gaactcggcaaacattaacctcgcctgtttaccaaaaacatcgcctcttg
aataaatataagaggtccagcctgcccagtgaccatgttcaacggccgcg
gtatcctaaccgtgcgaaggtagcgtaatcacttgttctttaaataagga
ctagtatgaatggcaccacgaaggttatactgtctcctctttctaatcag
tgaaactaatctccccgtgaagaagcggggataattatataagacgagaa
gaccctatggagcttcaaactacaaggcacctgccccagcacaactaaat
tccagaaaacaaccaccacccgggcaagatgacccctagttttaggttgg
ggtgaccgcggagaataaaataacctccacattgaaaggaacccactcct
tagccaagagccacacctctacgcaccaataaaaagacattaattgaccc
aatattttgatcaacgaaccaagttaccctagggataacagcgcaatcca
cttcaagagcccctatcgacaagtgggtttacgacctcgatgttggatca
gggtatcccggtggtgcagccgctaccaaaggttcgtttgttcaacgat
>Hyalinobatrachium_aureoguttatum_ZSFQ_1533_16S
aacaaatctcaacaccacatatgaacccttaaacaatattgagtaattct
atacaactatagaagattttatgttaaaactagtaacaagaggaagaacc
tctcatacaatgcaaatttaaatcagacaggacaccccactgataattaa
cacccatgaacaaaaagtagcaaccaaacaagaaaactctactaaaccat
gcgttaacctaacaccagagcattccaagaaagattaaaagaaaaagaag
gaactcggcaaacattaacctcgcctgtttaccaaaaacatcgcctcttg
aataaatataagaggtccagcctgcccagtgaccatgttcaacggccgcg
gtatcctaaccgtgcgaaggtagcgtaatcacttgttctttaaataagga
ctagtatgaatggcaccacgaaggttatactgtctcctctttctaatcag
tgaaactaatctccccgtgaagaagcggggataattatataagacgagaa
gaccctatggagcttcaaactacaaggcacctgccccagcacaactaaat
tccagaaaacaaccaccacccgggcaagatgacccctagttttaggttgg
ggtgaccgcggagaataaaataacctccacattgaaaggaacccactcct
tagccaagagccacacctctacgcaccaataaaaagacattaattgaccc
aatattttgatcaacgaaccaagttaccctagggataacagcgcaatcca
cttcaagagcccctatcgacaagtgggtttacgacctcgatgttggatca
gggtatcccggtggtgcagccgctaccaaaggttcgtttgttcaacgatt
aaaacc
>Hyalinobatrachium_aureoguttatum_ZSFQ_1535_16S
aacaaatctcaacaccacatatgaacccttaaacaatattgagtaattct
atacaactatagaagattttatgttaaaactagtaacaagaggaagaacc
tctcatacaatgcaaatttaaatcagacaggacaccccactgataattaa
cacccatgaacaaaaagtagcaaccaaacaagaaaactctactaaaccat
gcgttaacctaacaccagagcattccaagaaagattaaaagaaaaagaag
gaactcggcaaacattaacctcgcctgtttaccaaaaacatcgcctcttg
aataaatataagaggtccagcctgcccagtgaccatgttcaacggccgcg
gtatcctaaccgtgcgaaggtagcgtaatcacttgttctttaaataagga
ctagtatgaatggcaccacgaaggttatactgtctcctctttctaatcag
tgaaactaatctccccgtgaagaagcggggataattatataagacgagaa
gaccctatggagcttcaaactacaaggcacctgccccagcacaactaaat
tccagaaaacaaccaccacccgggcaagatgacccctagttttaggttgg
ggtgaccgcggagaataaaataacctccacattgaaaggaacccactcct
tagccaagagccacacctctacgcaccaataaaaagacattaattgaccc
aatattttgatcaacgaaccaagttaccctagggataacagcgcaatcca
cttcaagagcccctatcgacaagtgggtttacgacctcgatgttggatca
gggtatcccggtggtgcagccgctaccaaaggttcgtttgttcaacgat
>Hyalinobatrachium_aureoguttatum_ZSFQ_1536_16S
aacaaatctcaacaccacatatgaacccttaaacaatattgagtaattct
atacaactatagaagattttatgttaaaactagtaacaagaggaagaacc
tctcatacaatgcaaatttaaatcagacaggacaccccactgataattaa
cacccatgaacaaaaagtagcaaccaaacaagaaaactctactaaaccat
gcgttaacctaacaccagagcattccaagaaagattaaaagaaaaagaag
gaactcggcaaacattaacctcgcctgtttaccaaaaacatcgcctcttg
aataaatataagaggtccagcctgcccagtgaccatgttcaacggccgcg
gtatcctaaccgtgcgaaggtagcgtaatcacttgttctttaaataagga
ctagtatgaatggcaccacgaaggttatactgtctcctctttctaatcag
tgaaactaatctccccgtgaagaagcggggataattatataagacgagaa
gaccctatggagcttcaaactacaaggcacctgccccagcacaactaaat
tccagaaaacaaccaccacccgggcaagatgacccctagttttaggttgg
ggtgaccgcggagaataaaataacctccacattgaaaggaacccactcct
tagccaagagccacacctctacgcaccaataaaaagacattaattgaccc
aatattttgatcaacgaaccaagttaccctagggataacagcgcaatcca
cttcaagagcccctatcgacaagtgggtttacgacctcgatgttggatca
gggtatcccggtggtgcagccgctaccaaaggttcgtttgttcaacgatt
aaaaccct
>Hyalinobatrachium_aureoguttatum_ZSFQ_1537_16S
aacaaatctcaacaccacatatgaacccttaaacaatattgagtaattct
atacaactatagaagattttatgttaaaactagtaacaagaggaagaacc
tctcatacaatgcaaatttaaatcagacaggacaccccactgataattaa
cacccatgaacaaaaagtagcaaccaaacaagaaaactctactaaaccat
gcgttaacctaacaccagagcattccaagaaagattaaaagaaaaagaag
gaactcggcaaacattaacctcgcctgtttaccaaaaacatcgcctcttg
aataaatataagaggtccagcctgcccagtgaccatgttcaacggccgcg
gtatcctaaccgtgcgaaggtagcgtaatcacttgttctttaaataagga
ctagtatgaatggcaccacgaaggttatactgtctcctctttctaatcag
tgaaactaatctccccgtgaagaagcggggataattatataagacgagaa
gaccctatggagcttcaaactacaaggcacctgccccagcacaactaaat
tccagaaaacaaccaccacccgggcaagatgacccctagttttaggttgg
ggtgaccgcggagaataaaataacctccacattgaaaggaacccactcct
tagccaagagccacacctctacgcaccaataaaaagacattaattgaccc
aatattttgatcaacgaaccaagttaccctagggataacagcgcaatcca
cttcaagagcccctatcgacaagtgggtttacgacctcgatgttggatca
gggtatcccggtggtgcagccgctaccaaaggttcgtttgttcaacgat
>Hyalinobatrachium_aureoguttatum_ZSFQ_1539_16S
aacaaatctcaacaccacatatgaacccttaaacaatattgagtaattct
atacaactatagaagattttatgttaaaactagtaacaagaggaagaacc
tctcatacaatgcaaatttaaatcagacaggacaccccactgataattaa
cacccatgaacaaaaagtagcaaccaaacaagaaaactctactaaaccat
gcgttaacctaacaccagagcattccaagaaagattaaaagaaaaagaag
gaactcggcaaacattaacctcgcctgtttaccaaaaacatcgcctcttg
aataaatataagaggtccagcctgcccagtgaccatgttcaacggccgcg
gtatcctaaccgtgcgaaggtagcgtaatcacttgttctttaaataagga
ctagtatgaatggcaccacgaaggttatactgtctcctctttctaatcag
tgaaactaatctccccgtgaagaagcggggataattatataagacgagaa
gaccctatggagcttcaaactacaaggcacctgccccagcacaactaaat
tccagaaaacaaccaccacccgggcaagatgacccctagttttaggttgg
ggtgaccgcggagaataaaataacctccacattgaaaggaacccactcct
tagccaagagccacacctctacgcaccaataaaaagacattaattgaccc
aatattttgatcaacgaaccaagttaccctagggataacagcgcaatcca
cttcaagagcccctatcgacaagtgggtttacgacctcgatgttggatca
gggtatcccggtggtgcagccgctaccaaag
>Hyalinobatrachium_aureoguttatum_ZSFQ_1541_16S
aacaaatctcaacaccacatatgaacccttaaacaatattgagtaattct
atacaactatagaagattttatgttaaaactagtaacaagaggaagaacc
tctcatacaatgcaaatttaaatcagacaggacaccccactgataattaa
cacccatgaacaaaaagtagcaaccaaacaagaaaactctactaaaccat
gcgttaacctaacaccagagcattccaagaaagattaaaagaaaaagaag
gaactcggcaaacattaacctcgcctgtttaccaaaaacatcgcctcttg
aataaatataagaggtccagcctgcccagtgaccatgttcaacggccgcg
gtatcctaaccgtgcgaaggtagcgtaatcacttgttctttaaataagga
ctagtatgaatggcaccacgaaggttatactgtctcctctttctaatcag
tgaaactaatctccccgtgaagaagcggggataattatataagacgagaa
gaccctatggagcttcaaactacaaggcacctgccccagcacaactaaat
tccagaaaacaaccaccacccgggcaagatgacccctagttttaggttgg
ggtgaccgcggagaataaaataacctccacattgaaaggaacccactcct
tagccaagagccacacctctacgcaccaataaaaagacattaattgaccc
aatattttgatcaacgaaccaagttaccctagggataacagcgcaatcca
cttcaagagcccctatcgacaagtgggtttacgacctcgatgttggatca
gggtatcccggtggtgcagccgctaccaaaggttcgtttgttcaacgatt
aaaaccct
>Hyalinobatrachium_nouns_sp_nov_MZUTI_3299_16S
aactaatcccattatcaccaaagaacccttaaataatactgaacaattct
atataattatagaagattttatgttaaaactagtaacaagaagaagaact
cctcctacaatgcaaatataaaccagacaggacaccccgctgataattaa
cgcccatgaacaaaaatagtaaccaaacaagaaaaccctaataaaccata
cgttaacctaacaccagagcatttcaggaaagattaaaagaaaaagaagg
aactcggcaaacattaaccccgcctgtttaccaaaaacatcgcctcttga
acaaatataagaggtccagcctgcccagtgatcaaattcaacggccgcgg
tatcctaaccgtgcgaaggtagcgtaatcacttgttctttaaataaggac
tagtatgaacggcaccacgaaggttatactgtctcctatttctaatcagt
gaaactaatctccccgtgaagaagcgaggataaacatataagacgagaag
accctatggagcttcaaactacaaggcacctgttaaatactactaaaatt
tcagaaaaagtccacactcaagcaagatgacctttagttttaggttgggg
tgaccgcggagaaaaaaataacctccacactgaaaggaacccactcctta
accaagagaaacacctctacgcaccaataaaaagacattaattgacccaa
tatcttgatcaacgaaccaagttaccctagggataacagcgcaatccact
tcaagagcccctatcgacaagtgggtttacgacctcgatgttggatcagg
gtatcccggtggtgcagccgctaccaaaggttcgtttgttcaac
>Hyalinobatrachium_nouns_sp_nov_ZSFQ_3906_16S
aactaatcccattatcaccaaagaacccttaaataatactgaacaattct
atatagttatagaagattttatgttaaaactagtaacaagaagaagaact
tctcctacaatgcaaatataaaccagacaggacaccccgctgataattaa
cgcccatgaacaaaaatagtaaccaaacaagaaaaccctaataaaccata
cgttaacctaacaccagagcatttcaggaaagattaaaagaaaaagaagg
aactcggcaaacattaaccccgcctgtttaccaaaaacatcgcctcttga
acaaatataagaggtccagcctgcccagtgatcaaattcaacggccgcgg
tatcctaaccgtgcgaaggtagcgtaatcacttgttctttaaataaggac
tagtatgaacggcaccacgaaggttatactgtctcctatttctaatcagt
gaaactaatctccccgtgaagaagcgaggataaacatataagacgagaag
accctatggagcttcaaactacaaggcacctgttaaatactactaaaatt
tcagaaaaagtccacactcaagcaagatgacctttagttttaggttgggg
tgaccgcggagaaaaaaataacctccacactgaaaggaacccactcctta
accaagagaaacacctctacgcaccaataaaaagacattaattgacccaa
tatcttgatcaacgaaccaagttaccctagggataacagcgcaatccact
tcaagagcccctatcgacaagtgggtttacgacctcgatgttggatcagg
gtatcccggtggtgcagccgctaccaaaggttcgtttgttcaacgattaa
acct
>Hyalinobatrachium_nouns_sp_nov_ZSFQ_0537_16S
aactaatcccattatcaccaaagaacccttaaataatactgaacaattct
atatagttatagaagattttatgttaaaactagtaacaagaagaagaact
tctcctacaatgcaaatataaaccagacaggacaccccgctgataattaa
cgcccatgaacaaaaatagtaaccaaacaagaaaaccctaataaaccata
cgttaacctaacaccagagcatttcaggaaagattaaaagaaaaagaagg
aactcggcaaacattaaccccgcctgtttaccaaaaacatcgcctcttga
acaaatataagaggtccagcctgcccagtgatcaaattcaacggccgcgg
tatcctaaccgtgcgaaggtagcgtaatcacttgttctttaaataaggac
tagtatgaacggcaccacgaaggttatactgtctcctatttctaatcagt
gaaactaatctccccgtgaagaagcgaggataaacatataagacgagaag
accctatggagcttcaaactacaaggcacctgttaaatactactaaaatt
tcagaaaaagtccacactcaagcaagatgacctttagttttaggttgggg
tgaccgcggagaaaaaaataacctccacactgaaaggaacccactcctta
accaagagaaacacctctacgcaccaataaaaagacattaattgacccaa
tatcttgatcaacgaaccaagttaccctagggataacagcgcaatccact
tcaagagcccctatcgacaagtgggtttacgacctcgatgttggatcagg
gtatcccggtggtgcagccgctaccaaaggttcgtttgttcaacgattaa
acct
>Hyalinobatrachium_mashpi_sp_nov_0302_16S
actaatcccactaacaccaaagaacccttaaacaatactgaacaattcta
tatatctatagaagattttatgttaaaactagtaacaagaagaagaactt
ctcctacaatgcaaatttaaatcagataggacaccccactgataattaac
gcctatgaacaaaaatagaaaccaaacaagaaaaatctactaaaccatgc
gttaacctgacactagagcatttcaggaaagattaaaagaaaaagaagga
actcggcaaatattaaccccgcctgtttaccaaaaacatcgcctcttgaa
taaatataagaggtccagcctgcccagtgaccatgttcaacggccgcggt
atcctaaccgtgcgaaggtagcgtaatcacttgttctttaaataaggact
agtatgaacggcaccacgaaggttatactgtctcctatttctaatcagtg
aaactaatctccccgtgaagaagcgaggataaaaatataagacgagaaga
ccctatggagcttcaaactacaaggcacctgctaaaacaccaccaaattt
cagaaaacacctacactcaagcaagatgacctttagttttaggttggggt
gaccgcggagaaaaaaacaacctccacattgaaaggaacccactccttag
ctaagagtaacacctctacgcaccaacaaaaagacattaattgacccaat
attttgatcaacgaaccaagttaccctagggataacagcgcaatccactt
caagagcccctatcgacaagtgggtttacgacctcgatgttggatcaggg
tatcccggtggtgcagccgctac
>Hyalinobatrachium_aureoguttatum_JMG_979_16S
aacaaatctcaacaccacatatgaacccttaaacaatattgagtaattct
atacaactatagaagattttatgttaaaactagtaacaagaggaagaacc
tctcatacaatgcaaatttaaatcagacaggacaccccactgataattaa
cacccatgaacaaaaagtagcaaccaaacaagaaaactctactaaaccat
gcgttaacctaacaccagagcattccaagaaagattaaaagaaaaagaag
gaactcggcaaacattaacctcgcctgtttaccaaaaacatcgcctcttg
aataaatataagaggtccagcctgcccagtgaccatgttcaacggccgcg
gtatcctaaccgtgcgaaggtagcgtaatcacttgttctttaaataagga
ctagtatgaatggcaccacgaaggttatactgtctcctctttctaatcag
tgaaactaatctccccgtgaagaagcggggataattatataagacgagaa
gaccctatggagcttcaaactacaaggcacctgccccagcacaactaaat
tccagaaaacaaccaccacccgggcaagatgacccctagttttaggttgg
ggtgaccgcggagaataaaataacctccacattgaaaggaacccactcct
tagccaagagccacacctctacgcaccaataaaaagacattaattgaccc
aatattttgatcaacgaaccaagttaccctagggataacagcgcaatcca
cttcaagagcccctatcgacaagtgggtttacgacctcgatgttggatca
gggtatcccggtggtgcagccgctaccaaaggttcgtttgttcaacgat
>Hyalinobatrachium_aureoguttatum_JMG_2000_16S
aacaaatcccaacaccacataagaacccttaaacaatattgagtaattct
ataaaactatagaagattttatgttaaaactagtaacaagaagaagaacc
tctcatataatgcaaatttaaatcagacaggacaccccactgataattaa
caccaatgaacaaaaagtagtaacctaacaagaaaactctactaaaccat
gcgttaacctaacaccagagcattccaagaaagattaaaagaaaaagaag
gaactcggcaaacattagcctcgcctgtttaccaaaaacatcgcctcttg
aataaatataagaggtccagcctgcccagtgaccatgttcaacggccgcg
gtatcctaaccgtgcgaaggtagcgtaatcacttgttctttaaataagga
ctagtatgaatggcaccacgaaggttatactgtctcctctttctaatcag
tgaaactaatctccccgtgaagaagcggggataattatataagacgagaa
gaccctatggagcttcaaactacaaggcacctgccccaacacaactaaat
tccagaaaaaaaccaccacctgggcaagatgacccctagttttaggttgg
ggtgaccgcggagaaaaaaataacctccacattgaaaggaacccactcct
tagccaagagccacacctctacgcaccaataaaaagacattaattgaccc
aatattttgatcaacgaaccaagttaccctagggataacagcgcaatcca
cttcaagagcccctatcgacaagtgggtttacgacctcgatgttggatca
gggtatcccggtggtgcagccgctaccaaaggttcgtttgttcaacgat
>Hyalinobatrachium_aureoguttatum_JMG_2001_16S
acatatgaacccttaaacaatattgagtaattctatacaactatagaaga
ttttatgttaaaactagtaacaagaggaagaacctctcatacaatgcaaa
tttaaatcagacaggacaccccactgataattaacacccatgaacaaaaa
gtagcaaccaaacaagaaaactctactaaaccatgcgttaacctaacacc
agagcattccaagaaagattaaaagaaaaagaaggaactcggcaaacatt
aacctcgcctgtttaccaaaaacatcgcctcttgaataaatataagaggt
ccagcctgcccagtgaccatgttcaacggccgcggtatcctaaccgtgcg
aaggtagcgtaatcacttgttctttaaataaggactagtatgaatggcac
cacgaaggttatactgtctcctctttctaatcagtgaaactaatctcccc
gtgaagaagcggggataattatataagacgagaagaccctatggagcttc
aaactacaaggcacctgccccagcacaactaaattccagaaaacaaccac
cacccgggcaagatgacccctagttttaggttggggtgaccgcggagaat
aaaataacctccacattgaaaggaacccactccttagccaagagccacac
ctctacgcaccaataaaaagacattaattgacccaatattttgatcaacg
aaccaagttaccctagggataacagcgcaatccacttcaagagcccctat
cgacaagtgggtttacgacctcgatgttggatcagggtatcccggtggtg
cagccgctaccaaaggttcgtttgttcaacgat
>Hyalinobatrachium_aureoguttatum_JMG_2002_16S
aacaaatctcaacaccacatatgaacccttaaacaatattgagtaattct
atacaactatagaagattttatgttaaaactagtaacaagaggaagaacc
tctcatacaatgcaaatttaaatcagacaggacaccccactgataattaa
cacccatgaacaaaaagtagcaaccaaacaagaaaactctactaaaccat
gcgttaacctaacaccagagcattccaagaaagattaaaagaaaaagaag
gaactcggcaaacattaacctcgcctgtttaccaaaaacatcgcctcttg
aataaatataagaggtccagcctgcccagtgaccatgttcaacggccgcg
gtatcctaaccgtgcgaaggtagcgtaatcacttgttctttaaataagga
ctagtatgaatggcaccacgaaggttatactgtctcctctttctaatcag
tgaaactaatctccccgtgaagaagcggggataattatataagacgagaa
gaccctatggagcttcaaactacaaggcacctgccccagcacaactaaat
tccagaaaacaaccaccacccgggcaagatgacccctagttttaggttgg
ggtgaccgcggagaataaaataacctccacattgaaaggaacccactcct
tagccaagagccacacctctacgcaccaataaaaagacattaattgaccc
aatattttgatcaacgaaccaagttaccctagggataacagcgcaatcca
cttcaagagcccctatcgacaagtgggtttacgacctcgatgttggatca
gggtatcccggtggtgcagccgctaccaaaggttcgtttgttcaacgatt
aaaaccct
>Hyalinobatrachium_aureoguttatum_JMG_2003_16S
aacaaatctcaacaccacatatgaacccttaaacaatattgagtaattct
atacaactatagaagattttatgttaaaactagtaacaagaggaagaacc
tctcatacaatgcaaatttaaatcagacaggacaccccactgataattaa
cacccatgaacaaaaagtagcaaccaaacaagaaaactctactaaaccat
gcgttaacctaacaccagagcattccaagaaagattaaaagaaaaagaag
gaactcggcaaacattaacctcgcctgtttaccaaaaacatcgcctcttg
aataaatataagaggtccagcctgcccagtgaccatgttcaacggccgcg
gtatcctaaccgtgcgaaggtagcgtaatcacttgttctttaaataagga
ctagtatgaatggcaccacgaaggttatactgtctcctctttctaatcag
tgaaactaatctccccgtgaagaagcggggataattatataagacgagaa
gaccctatggagcttcaaactacaaggcacctgccccagcacaactaaat
tccagaaaacaaccaccacccgggcaagatgacccctagttttaggttgg
ggtgaccgcggagaataaaataacctccacattgaaaggaacccactcct
tagccaagagccacacctctacgcaccaataaaaagacattaattgaccc
aatattttgatcaacgaaccaagttaccctagggataacagcgcaatcca
cttcaagagcccctatcgacaagtgggtttacgacctcgatgttggatca
gggtatcccggtggtgcagccgctac
>Hyalinobatrachium_aureoguttatum_JMG_2004_16S
tcccaacaccacataagaacccttaaacaatattgagtaattctataaaa
ctatagaagattttatgttaaaactagtaacaagaagaagaacctctcat
ataatgcaaatttaaatcagacaggacaccccactgataattaacaccaa
tgaacaaaaagtagtaacctaacaagaaaactctactaaaccatgcgtta
acctaacaccagagcattccaagaaagattaaaagaaaaagaaggaactc
ggcaaacattagcctcgcctgtttaccaaaaacatcgcctcttgaataaa
tataagaggtccagcctgcccagtgaccatgttcaacggccgcggtatcc
taaccgtgcgaaggtagcgtaatcacttgttctttaaataaggactagta
tgaatggcaccacgaaggttatactgtctcctctttctaatcagtgaaac
taatctccccgtgaagaagcggggataattatataagacgagaagaccct
atggagcttcaaactacaaggcacctgccccaacacaactaaattccaga
aaaaaaccaccacctgggcaagatgacccctagttttaggttggggtgac
cgcggagaaaaaaataacctccacattgaaaggaacccactccttagcca
agagccacacctctacgcaccaataaaaagacattaattgacccaatatt
ttgatcaacgaaccaagttaccctagggataacagcgcaatccacttcaa
gagcccctatcgacaagtgggtttacgacctcgatgttggatcagggtat
cccggtggtgcagccgctaccaaaggttcgtttgttcaacgat

>Hyalinobatrachium_mashpi_sp_nov_MZUTI_3921
cccactaacaccaaagaacccttaaacaatactgaacaattctatatatc
tatagaagattttatgttaaaactagtaacaagaagaagaacttctccta
caatgcaaatttaaatcagataggacaccccactgataattaacgcctat
gaacaaaaatagaaaccaaacaagaaaaatctactaaaccatgcgttaac
ctgacactagagcatttcaggaaagattaaaagaaaaagaaggaactcgg
caaatattaaccccgcctgtttaccaaaaacatcgcctcttgaataaata
taagaggtccagcctgcccagtgaccatgttcaacggccgcggtatccta
accgtgcgaaggtagcgtaatcacttgttctttaaataaggactagtatg
aacggcaccacgaaggttatactgtctcctatttctaatcagtgaaacta
atctccccgtgaagaagcgaggataaaaatataagacgagaagaccctat
ggagcttcaaactacaaggcacctgctaaaacaccaccaaatttcagaaa
acacctacactcaagcaagatgacctttagttttaggttggggtgaccgc
ggagaaaaaaacaacctccacattgaaaggaacccactccttagctaaga
gtaacacctctacgcaccaacaaaaagacattaattgacccaatattttg
atcaacgaaccaagttaccctagggataacagcgcaatccacttcaagag
cccctatcgacaagtgggtttacgacctcgatgttggatcagggtatccc
ggtggtgcagccgctaccaa
>Hyalinobatrachium_aureoguttatum_MZUTI_4327_16S
aacaaatcccaacaccacataagaacccttaaacaatattgagtaattct
ataaaactatagaagattttatgttaaaactagtaacaagaagaagaacc
tctcatataatgcaaatttaaatcagacaggacaccccactgataattaa
caccaatgaacaaaaagtagtaacctaacaagaaaactctactaaaccat
gcgttaacctaacaccagagcattccaagaaagattaaaagaaaaagaag
gaactcggcaaacattagcctcgcctgtttaccaaaaacatcgcctcttg
aataaatataagaggtccagcctgcccagtgaccatgttcaacggccgcg
gtatcctaaccgtgcgaaggtagcgtaatcacttgttctttaaataagga
ctagtatgaatggcaccacgaaggttatactgtctcctctttctaatcag
tgaaactaatctccccgtgaagaagcggggataattatataagacgagaa
gaccctatggagcttcaaactacaaggcacctgccccaacacaactaaat
tccagaaaaaaaccaccacctgggcaagatgacccctagttttaggttgg
ggtgaccgcggagaaaaaaataacctccacattgaaaggaacccactcct
tagccaagagccacacctctacgcaccaataaaaagacattaattgaccc
aatattttgatcaacgaaccaagttaccctagggataacagcgcaatcca
cttcaagagcccctatcgacaagtgggtttacgacctcgatgttggatca
gggtatcccggtggtgcagccgctaccaa

>Hyalinobatrachium_mashpi_sp_nov_CJ_11642
tgttaaaactagtaacaagaagaagaacttctcctacaatgcaaatttaa
atcagataggacaccccactgataattaacgcctatgaacaaaaatagaa
accaaacaagaaaaatctactaaaccatgcgttaacctgacactagagca
tttcaggaaagattaaaagaaaaagaaggaactcggcaaatattaacccc
gcctgtttaccaaaaacatcgcctcttgaataaatataagaggtccagcc
tgcccagtgaccatgttcaacggccgcggtatcctaaccgtgcgaaggta
gcgtaatcacttgttctttaaataaggactagtatgaacggcaccacgaa
ggttatactgtctcctatttctaatcagtgaaactaatctccccgtgaag
aagcgaggataaaaatataagacgagaagaccctatggagcttcaaacta
caaggcacctgctaaaacaccaccaaatttcagaaaaacacctacactca
agcaagatgacctttagttttaggttggggtgaccgcggagaaaaaaaca
acctccacattgaaaggaacccactccttagctaagagtaacacctctac
gcaccaacaaaaagacattaattgacccaatattttgatcaacgaaccaa
gttaccctagggataacagcgcaatccacttcaagagcccctatcgacaa
gtgggtttacgacctctatgttggatcagggtatcccggtggtgcagccg
ctaccaaaggttcgtttgttc

>Hyalinobatrachium_mashpi_sp_nov_CJ_11645
caagaagaagaacttctcctacaatgcaaatttaaatcagataggacacc
ccactgataattaacgcctatgaacaaaaatagaaaccaaacaagaaaaa
tctactaaaccatgcgttaacctgacactagagcatttcaggaaagatta
aaagaaaaagaaggaactcggcaaatattaaccccgcccgtttaccaaaa
acatcgcctcttgaataaatataagaggtccagcctgcccagtgaccatg
ttcaacggccgcggtatcctaaccgtgcgaaggtagcgtaatcacttgtt

>Hyalinobatrachium_mashpi_sp_nov_CJ_11644
aaagaacccttagacaatactgaacaattctatatatctatagaagattt
tatgttaaaactagtaacaagaagaagaacttctcatacaatgcaaattt
aaatcagataggacaccccactgataattaacgcctatgaacaaaaatag
aaaccaaacaagaaaaatctactaaaccatgcgttaacctgacactagag
catttcaggaaagattaaaagaaaaagaaggaactcggcaaatattaacc
ccgcctgtttaccaaaaacatcgcctcttgaataaatataagaggtccag
cctgcccagtgaccatgttcaacggccgcggtatcctaaccgtgcgaagg
tagcgtaatcacttgttctttaaataaggactactatgaacggcaccacg
aaggttatactgtctcctatttctaatcagtgaaactaatctccccgtga
agaagcgaggataaaaatataagacgagaagaccctatggagcttcaaac
tacaaggcacctgctaaaacaccaccaaatttcagaaaacacctacactc
aagcaagatgacctttagttttaggttggggtgaccgcggagaaaaaaac
aacctccacattgaaaggaacccactccttagctaagagtaacacctcta
cgcaccaacaaaaagacattaattgacccaatattttgatcaacgaacca
agttaccttagggataacagcgcaatccccttcaagagcccctatcgaca
agtgggtttactacctcgatgttggatcagggtatcccggtggtgca

>Hyalinobatrachium_mashpi_sp_nov_CJ_11643
aacttctcctacaatgcaaatttaaatcagataggacaccccactgataa
ttaacgcctatgaacaaaaatagaaaccaaacaagaaaaatctactaaac
catgcgttaacctgacactagagcatttcaggaaagattaaaagaaaaag
aaggaactcggcaaatattaaccccgcctgtttaccaaaaacatcgcctc
ttgaataaatataagaggtccagcctgcccagtgaccatgttcaacggcc
gcggtatcctaaccgtgcgaaggtagcgtaatcacttgttctttaaataa
ggactagtatgaacggcaccacgaaggttatactgtctcctatttctaat
cagtgaaactaatctccccgtgaagaagcgaggataaaaatataagacga
gaagaccctatggagcttcaaactacaaggcacctgctaaaacaccacca
aatttcagaaaacacctacactcaagcaagatgacctttagttttaggtt
ggggtgaccgcggagaaaaaaacaacctccacattgaaaggaacccactc
cttagctaagagtaacacctctacgcaccaacaaaaagacattaattgac
ccaatattttgatcaacgaaccaagttaccctagggataacaccgcaatc
cacttcaagagcccctatcgacaagtgggtttactacctcgatgttggat
cagggtatcccggtggtgca
